# Supplementary material for: Assessment of Gait after Treatment of Tibial Nonunion with the Ilizarov Method
Source: Int J Environ Res Public Health. 2021 Apr 16;18(8):4217. doi: 10.3390/ijerph18084217 (PMC8073631; doi:10.3390/ijerph18084217)
Supplement: Supplementary file 1 [file ijerph-18-04217-s001.zip]

Archive with 1 entries (1 files):
- Ilizarov - gait data.xlsx
