# Supplementary material for: Assessment of Gait after Treatment of Tibial Nonunion with the Ilizarov Method
Source: Int J Environ Res Public Health. 2021 Apr 16;18(8):4217. doi: 10.3390/ijerph18084217 (PMC8073631; doi:10.3390/ijerph18084217)
Supplement: Supplementary file 1 [file ijerph-18-04217-s001.zip › Ilizarov - gait data.xlsx]

## Sheet: Arkusz1
number	Group	sex	age	body weight_[kg]	growth_[cm]	BMI	operated limb	Force_forefoot_max_load_OP [%]	Force_forefoot_max_load_NOP [%]	Force_backfoot_max_load_OP [%]	Force_backfoot_max_load_NOP [%]	Step_length_OP [cm]	Step_length_NOP [cm]	Stance_phase_OP [%]	Stance_phase_NOP [%]	Swing_phase_OP [%]	Swing_phase_NOP [%]	Step_time_OP [s]	Step_time_NOP [s]	Stride_time [s]	Cadence_steps / min	Velocity [km/h]
1	b	k	43	75	168	26.5731	P	36	109	84	82	53	25	63	74.3	37	25.7	0.74	0.51	1.24	97	2.2
2	b	m	83	84	170	29.0657	L	64	94	73	58	34	34	66.7	69.7	33.3	30.3	0.72	0.6	1.32	91	1.8
3	b	m	61	95	186	27.4598	P	87	99	82	66	56	51	66.6	63.4	33.4	36.6	0.72	0.77	1.49	80	2.6
4	b	k	63	78	167	27.968	P	94	10	30	63	33	42	64.7	66.4	35.3	33.6	0.67	0.68	1.35	88	2
5	b	m	59	78	182	23.5479	P	75	73	65	62	25	31	76.1	65.3	23.9	34.7	0.82	0.8	1.62	74	1.2
6	b	m	75	100	165	36.7309	L	24	90	77	77	35	28	61.3	79.1	38.7	20.9	0.76	0.53	1.29	92	1.7
7	b	m	28	85	185	24.8356	L	38	105	71	71	56	21	65.4	74.3	34.6	25.7	0.84	0.63	1.47	80	1.9
8	b	k	31	48	153	20.5049	L	113	121	84	69	54	54	65.5	61.4	34.5	38.6	0.47	0.49	0.97	123	4
9	b	m	43	84	172	28.3937	L	103	101	79	78	48	56	63	67.5	37	32.5	0.77	0.75	1.52	80	2.5
10	b	m	40	90	185	26.2966	P	101	106	70	70	60	55	61	63.5	39	36.5	0.6	0.59	1.19	102	3.5
11	b	m	63	74	170	25.6055	L	91	106	89	80	35	44	70.6	65.1	29.4	34.9	0.6	0.66	1.25	93	2.2
12	b	k	48	78	163	29.3575	P	100	101	76	75	47	55	64.2	62	35.8	38	0.58	0.6	1.19	102	3.1
13	b	k	64	80	150	35.5556	L	87	87	65	63	32	28	69.8	70.7	30.2	29.3	0.76	0.68	1.44	84	1.5
14	b	m	56	107	193	28.7256	P	73	78	71	59	30	38	77.6	68.8	22.4	31.2	0.62	0.72	1.34	90	1.7
15	b	m	57	97	177	30.9617	P	101	105	52	83	54	44	60.4	69.2	39.6	30.8	0.84	0.69	1.53	78	2.3
16	b	k	51	48	153	20.5049	L	32	49	75	67	12	11	72.1	72.9	27.9	27.1	0.73	0.69	1.42	86	0.6
17	b	m	41	92	177	29.3658	L	97	106	70	71	53	55	65.9	67.4	34.1	32.6	0.65	0.64	1.29	92	3
18	b	m	38	74	167	26.5338	P	103	104	79	78	52	55	64.3	63.3	35.7	36.7	0.55	0.54	1.09	110	3.5
19	b	k	78	75	152	32.4619	L	79	90	77	57	29	17	70	76.4	30	23.6	0.74	0.53	1.27	93	1.3
20	b	m	54	90	170	31.1419	L	87	101	76	71	49	46	67.4	70.1	32.6	29.9	0.76	0.68	1.44	82	2.4
21	b	m	81	76	166	27.5802	P	67	97	73	66	39	39	67.7	69.9	32.3	30.1	0.72	0.61	1.39	86	1.9
22	b	m	74	75	167	26.8923	P	100	96	65	73	50	51	62.2	68.5	37.8	31.5	0.59	0.59	1.18	101	3
23	b	m	32	90	172	30.4218	P	59	86	71	74	39	37	67.4	74.3	32.6	25.7	0.93	0.78	1.72	70	1.6
24	b	m	26	79	178	24.9337	L	103	106	68	72	60	73	61.2	60.2	38.8	39.8	0.61	0.63	1.23	98	3.2
25	k	k	38	62	167	22.231	P	112	110	83	81	58	67	60.7	64.6	39.3	35.4	0.58	0.54	1.12	107	4.1
26	k	k	32	88	172	29.7458	P	96	92	80	75	58	58	63.3	67.7	36.7	32.3	0.66	0.64	1.3	93	3.3
27	k	k	44	75	165	27.5482	P	95	104	74	76	55	53	67.2	67.6	32.8	33.7	0.58	0.58	1.16	104	3.4
28	k	k	47	68	159	26.8977	P	105	107	71	76	51	57	65.3	65.3	34.7	34.7	0.61	0.6	1.21	98	3.2
29	k	k	42	90	169	31.5115	P	101	101	72	73	44	69	65	57.7	35	42.3	0.46	0.58	1.04	119	3.8
30	k	k	49	56	160	21.875	P	108	115	89	89	59	68	61.9	68.4	38.1	31.6	0.62	0.52	1.14	103	3.9
31	k	k	59	56	157	22.719	P	109	112	84	87	54	52	67.8	63.6	32.2	36.4	0.56	0.62	1.18	99	3.2
32	k	k	52	75	173	25.0593	P	102	101	71	70	54	54	71.2	64.1	28.8	35.9	0.53	0.63	1.16	104	3.4
33	k	k	42	74	169	25.9095	P	115	117	79	84	75	54	57.5	65.1	42.5	34.9	0.71	0.51	1.22	109	3.8
34	k	k	66	75	170	25.9516	P	117	117	83	86	66	71	64.2	61.9	35.8	38.1	0.66	0.68	1.23	90	3.6
35	k	k	63	68	168	24.093	P	102	100	65	70	57	53	63.9	67.3	36.1	32.7	0.57	0.53	1.1	108	3.6
36	k	k	64	65	164	24.1672	P	107	110	73	73	53	53	62.2	62.1	37.8	37.9	0.56	0.57	1.13	107	3.4
38	k	m	45	72	175	23.5102	L	111	109	84	83	60	64	61.2	65.6	34.7	34.7	0.61	0.6	1.19	105	3.9
39	k	m	59	79	170	27.3356	L	99	95	80	79	56	56	62.3	66.7	35	42.3	0.46	0.58	1.1	95	3.3
40	k	m	63	83	172	28.0557	P	101	105	75	76	55	54	67.1	67.4	38.1	31.6	0.62	0.52	1.25	103	3.4
41	k	m	49	98	189	27.4348	L	105	107	74	76	53	57	64.7	64.7	32.2	36.4	0.56	0.62	1.14	96	3.2
42	k	m	43	95	181	28.9979	P	101	101	72	73	49	59	64	57.2	37.8	39.1	0.66	0.68	1.18	108	3.8
43	k	m	66	81	174	26.7539	P	108	115	90	90	59	61	61.9	68.4	36.1	32.7	0.57	0.53	1.07	104	3.8
44	k	m	79	86	176	27.7634	P	109	112	85	87	52	52	67.8	63.6	31.8	35.9	0.53	0.63	1.14	99	3.2
45	k	m	38	88	179	27.4648	P	102	101	71	71	52	53	71.8	64.1	42.5	34.9	0.7	0.51	1.18	104	3.5
46	k	m	57	89	178	28.0899	L	115	117	81	84	65	54	57.8	65.9	35.8	38.1	0.66	0.69	1.15	107	3.8
47	k	m	38	80	177	25.5354	P	117	117	84	86	65	70	65.2	62.9	36.1	32.7	0.59	0.56	1.2	90	3.6
48	k	m	64	79	171	27.0169	P	112	104	69	70	56	53	63.9	67.3	37.8	37.9	0.56	0.57	1.24	106	3.6
49	k	m	60	70	174	23.1206	L	107	110	73	72	54	54	62.8	62.7	34	41.3	0.48	0.55	1.12	107	3.6
50	k	m	55	90	180	27.7778	P	107	110	71	73	61	64	61.2	65.6	38.4	33.6	0.62	0.53	1.13	108	3.7
51	k	m	52	95	183	28.3675	L	103	102	87	88	58	58	62.3	66.7	32.4	32.9	0.59	0.59	1.14	105	3.1
52	k	m	77	66	177	21.0667	L	115	117	85	86	55	54	67.1	67.4	35.1	34.1	0.57	0.56	1.18	99	3.5
53	k	m	40	103	187	29.4547	P	117	117	72	72	53	57	64.7	64.7	38.8	39.8	0.61	0.63	1.09	104	3.7
54	k	m	35	84	175	27.4286	L	112	104	82	84	51	59	71.8	64.1	39.3	35.4	0.58	0.55	1.14	107	3.6
55	k	m	41	93	183	27.7703	P	107	110	85	86	57	60	57.8	65.9	36.7	31.3	0.68	0.66	1.19	94	3.5
56	k	m	77	64	170	22.1453	P	112	104	83	85	52	52	65.2	62.9	32.8	33.7	0.58	0.58	1.15	106	3.8
57	k	m	43	84	172	28.3937	P	105	108	73	73	52	53	63.9	67.3	34.7	34.7	0.61	0.6	1.17	107	3.9
